# Supplementary material for: Genome Analysis of ESBL-Producing Escherichia coli Isolated from Pigs
Source: Pathogens. 2022 Jul 7;11(7):776. doi: 10.3390/pathogens11070776 (PMC9323374; doi:10.3390/pathogens11070776)
Supplement: Supplementary file 1 [file pathogens-11-00776-s001.zip]

Archive with 4 entries (4 files):
- Supplementary material/Supplementary dataset S1.csv
- Supplementary material/Supplementary Table S1.pdf
- Supplementary material/Supplementary Table S2.pdf
- Supplementary material/Supplementary Table S3.pdf
