# Supplementary material for: Genome Analysis of ESBL-Producing Escherichia coli Isolated from Pigs
Source: Pathogens. 2022 Jul 7;11(7):776. doi: 10.3390/pathogens11070776 (PMC9323374; doi:10.3390/pathogens11070776)
Supplement: Supplementary file 1 [file pathogens-11-00776-s001.zip › Supplementary material/Supplementary dataset S1.csv]

id	secondary_sample_accession	comment	h_seropred	st_mlst_achtman	strain	continent	city	collection_date	fimh_alterntype	admin1	source_details	admin2	latitude	study_accession	serological_group	source_niche	barcode	serotype	uberstrain	simple_disease	secondary_study_accession	ecor	path_nonpath	ezclermont_alterntype	created	country	release_date	disease	longitude	sample_accession	simple_pathogenesis	source_type	contact	species	o_seropred
ESC_HA9241AA_AS			H9	10	1600653	Europe		2016	fimH54		Faeces		49.815273			Livestock	ESC_EA3392AA		43392						2016-08-08T23:00:00.000Z	Luxembourg	2017-02-10T23:00:00.000Z		6.129582999999999			Bovine	Laboratoire National de Sant�	Escherichia coli	O89
ESC_HA9249AA_AS			H10	10	1601642	Europe		2016	fimH54		Faeces		49.815273			Livestock	ESC_EA3399AA		43399						2016-08-08T23:00:00.000Z	Luxembourg	2017-02-10T23:00:00.000Z		6.129582999999999			Bovine	Laboratoire National de Sant�	Escherichia coli	O89
ESC_HA9274AA_AS			H9	10	1600369	Europe		2016	fimH54		Faeces		49.815273			Livestock	ESC_EA3424AA		43424					A	2016-08-08T23:00:00.000Z	Luxembourg	2017-02-10T23:00:00.000Z		6.129582999999999			Bovine	Laboratoire National de Sant�	Escherichia coli	O9
ESC_KA6018AA_AS		Foreign Travel = N	H11	21	296812	Europe		2016	fimH440	South of England	Faeces		43.133897		O26	Human	ESC_FA4801AA	O26:H11	54801	Diarrhoea			Pathogen	B1	2016-12-08T23:00:00.000Z	United Kingdom	2017-06-12T23:00:00.000Z	Diarrhoea	-88.222037		STEC	Human	Public Health England	Escherichia coli	O26
ESC_KA6019AA_AS		Foreign Travel = Turkey	H11	21	296813	Europe		2016	fimH440	London	Faeces		51.507351		O26	Human	ESC_FA4802AA	O26:H11	54802	Diarrhoea			Pathogen		2016-12-08T23:00:00.000Z	United Kingdom	2017-06-12T23:00:00.000Z	Diarrhoea	-0.127758		STEC	Human	Public Health England	Escherichia coli	O26
ESC_KA6021AA_AS			H11	21	298886	Europe		2016	fimH440	London	Faeces		51.507351		O26	Human	ESC_FA4804AA	O26:H11	54804	Diarrhoea			Pathogen	B1	2016-12-08T23:00:00.000Z	United Kingdom	2017-06-12T23:00:00.000Z	Diarrhoea	-0.127758		STEC	Human	Public Health England	Escherichia coli	O26
ESC_KA6023AA_AS			H11	21	298941	Europe		2016	fimH440	South of England	Faeces		43.133897		O26	Human	ESC_FA4806AA	O26:H11	54806	Diarrhoea			Pathogen		2016-12-08T23:00:00.000Z	United Kingdom	2017-06-12T23:00:00.000Z	Diarrhoea	-88.222037		STEC	Human	Public Health England	Escherichia coli	O26
ESC_KA6024AA_AS			H11	21	299389	Europe		2016	fimH440	South of England	Faeces		43.133897		O26	Human	ESC_FA4807AA	O26:H11	54807	Diarrhoea			Pathogen	B1	2016-12-08T23:00:00.000Z	United Kingdom	2017-06-12T23:00:00.000Z	Diarrhoea	-88.222037		STEC	Human	Public Health England	Escherichia coli	O26
ESC_KA6025AA_AS		Foreign Travel = Guam	H11	21	299390	Europe		2016	fimH440	South of England	Faeces		43.133897		O26	Human	ESC_FA4808AA	O26:H11	54808	Diarrhoea			Pathogen		2016-12-08T23:00:00.000Z	United Kingdom	2017-06-12T23:00:00.000Z	Diarrhoea	-88.222037		STEC	Human	Public Health England	Escherichia coli	O26
ESC_KA6034AA_AS		Foreign Travel = Mexico	H11	21	306592	Europe		2016	fimH440	South of England	Faeces		43.133897		O26	Human	ESC_FA4817AA	O26:H11	54817	Diarrhoea			Pathogen	B1	2016-12-08T23:00:00.000Z	United Kingdom	2017-06-12T23:00:00.000Z	Diarrhoea	-88.222037		STEC	Human	Public Health England	Escherichia coli	O26
ESC_KA6038AA_AS			H11	21	313143	Europe		2016	fimH440	North of England	Faeces		53.480759		O26	Human	ESC_FA4821AA	O26:H11	54821	Diarrhoea			Pathogen		2016-12-08T23:00:00.000Z	United Kingdom	2017-06-12T23:00:00.000Z	Diarrhoea	-2.242631		STEC	Human	Public Health England	Escherichia coli	O26
ESC_MA7524AA_AS	SRS2133457		H30	58	NC_C19-08	Africa		2016	fimH1325		cattle		1.373333	PRJNA293225		Livestock	ESC_GA2812AA		62812		SRP103093				2017-04-19T23:00:00.000Z	Uganda	2017-04-18T23:00:00.000Z		32.290275	SAMN06677724		Bovine	FDA Center for Food Safety and Applied Nutrition	Escherichia coli	-
ESC_NA8371AA_AS	ERS1747340		H39	10	ME160562	Europe		2016	fimH27		Homo sapiens; Human		53.1423672	PRJEB19435		Human	ESC_GA5648AA		65648		ERP021471			A	2017-05-18T23:00:00.000Z	Ireland	2017-05-17T23:00:00.000Z		-7.692053599999999	SAMEA104083447		Human	Saolta	Escherichia coli	O74
ESC_NA9460AA_AS	SRS2254840		H9	7460	NC_C18-16	Africa		2016	fimH32		cattle		1.373333	PRJNA293225		Livestock	ESC_GA6778AA		66778		SRP103093				2017-06-14T23:00:00.000Z	Uganda	2017-06-06T23:00:00.000Z		32.290275	SAMN06848977		Bovine	FDA Center for Food Safety and Applied Nutrition	Escherichia coli	-
ESC_SA6939AA_AS	SRS3440126		H12	10	459948	Europe		2017	fimH24		human; Homo sapiens		55.378051	PRJNA248792		Human	ESC_JA3673AA	Escherichia Coli	93673		SRP042645				2018-06-20T23:00:00.000Z	United Kingdom	2018-06-20T23:00:00.000Z		-3.435973	SAMN09462900		Human	Public Health England	Escherichia coli	-
ESC_SA7038AA_AS	SRS3443825		H27	10	FSIS11810703	North America		2018	fimH41	North Carolina	animal-swine-market swine		35.7595731	PRJNA292667		Livestock	ESC_JA3834AA		93834		SRP066916				2018-06-21T23:00:00.000Z	United States	2018-06-20T23:00:00.000Z		-79.01929969999999	SAMN09462575		Swine	United States Department of Agriculture- Food Safety and Inspection Service	Escherichia coli	-
ESC_SA7558AA_AS	SRS3466215		H55	10	FSIS11810702	North America		2018	fimH54	Kentucky	animal-cattle-dairy cow		37.8393332	PRJNA292667		Livestock	ESC_JA4300AA		94300		SRP066916			A	2018-06-26T23:00:00.000Z	United States	2018-06-25T23:00:00.000Z		-84.2700179	SAMN09489335			United States Department of Agriculture- Food Safety and Inspection Service	Escherichia coli	-
ESC_SA7793AA_AS	SRS3489212		H26	10	559778	Europe		2018	fimH24		human; Homo sapiens		55.378051	PRJNA248792		Human	ESC_JA4480AA	Escherichia Coli	94480		SRP042645				2018-06-30T23:00:00.000Z	United Kingdom	2018-06-29T23:00:00.000Z		-3.435973	SAMN09519655		Human	Public Health England	Escherichia coli	O38
ESC_SA7818AA_AS	SRS3490448		H4	10	561055	Europe		2018	fimH24		human; Homo sapiens		55.378051	PRJNA248792		Human	ESC_JA4528AA	Escherichia Coli	94528		SRP042645			A	2018-07-01T23:00:00.000Z	United Kingdom	2018-06-30T23:00:00.000Z		-3.435973	SAMN09521685		Human	Public Health England	Escherichia coli	O113
ESC_SA7814AA_AS	SRS3490443		H2	10	561082	Europe		2018	fimH54		human; Homo sapiens		55.378051	PRJNA248792		Human	ESC_JA4532AA	Escherichia Coli	94532		SRP042645			A	2018-07-01T23:00:00.000Z	United Kingdom	2018-06-30T23:00:00.000Z		-3.435973	SAMN09521687		Human	Public Health England	Escherichia coli	O78
ESC_SA9274AA_AS	SRS3524344		H39	10	FSIS11811438	North America		2018	fimH27	Minnesota	animal-cattle-steer		46.729553	PRJNA292667		Livestock	ESC_JA6000AA		96000		SRP066916				2018-07-08T23:00:00.000Z	United States	2018-07-06T23:00:00.000Z		-94.6858998	SAMN09624584		Bovine	United States Department of Agriculture- Food Safety and Inspection Service	Escherichia coli	O74
ESC_VA6874AA_AS	SRS4253208		H9	10	663174	Europe		2018	fimH54		human; Homo sapiens		55.378051	PRJNA315192		Human	ESC_KA9258AA	Escherichia Coli	109258		SRP071789				2019-01-16T23:00:00.000Z	United Kingdom	2019-01-15T23:00:00.000Z		-3.435973	SAMN10752134		Human	Public Health England	Escherichia coli	O89
ESC_VA6886AA_AS			H9	10	1900191	Europe		2019	fimH54		Calf		49.815273			Livestock	ESC_KA9271AA		109271					A	2019-01-16T23:00:00.000Z	Luxembourg	2019-07-21T23:00:00.000Z		6.129582999999999			Bovine	Laboratoire National de Sant�	Escherichia coli	O89
ESC_VA6910AA_AS	SRS4256826		H4	10	663142	Europe		2018	*		human; Homo sapiens		55.378051	PRJNA315192		Human	ESC_KA9293AA	Escherichia Coli	109293		SRP071789			A	2019-01-17T23:00:00.000Z	United Kingdom	2019-01-16T23:00:00.000Z		-3.435973	SAMN10756532		Human	Public Health England	Escherichia coli	O113
ESC_VA9603AA_AS	ERS3033731		H9	10	Escherichia coli	Europe		2016	fimH54		Homo sapiens; Human		40.46366700000001	PRJEB30771		Human	ESC_KA9710AA		109710		ERP113250			A	2019-01-24T23:00:00.000Z	Spain	2019-01-23T23:00:00.000Z		-3.74922	SAMEA5226285		Human	Instituto de Salud Carlos III	Escherichia coli	O9
ESC_VA9768AA_AS	SRS4304044		H4	10	FSIS11917428	North America		2019	fimH54	Idaho	animal-swine-market swine		44.0682019	PRJNA292667		Livestock	ESC_LA0857AA		110857		SRP066916				2019-01-28T23:00:00.000Z	United States	2019-01-28T23:00:00.000Z		-114.7420408	SAMN10840094		Swine	United States Department of Agriculture- Food Safety and Inspection Service	Escherichia coli	uncertain
ESC_WA0486AA_AS	SRS4313705		H26	10	676330	Europe		2019	fimH24		human; Homo sapiens		55.378051	PRJNA315192		Human	ESC_LA1443AA	Escherichia Coli	111443		SRP071789			A	2019-01-31T23:00:00.000Z	United Kingdom	2019-01-31T23:00:00.000Z		-3.435973	SAMN10853981		Human	Public Health England	Escherichia coli	O38
ESC_WA0485AA_AS	SRS4313675		H26	10	676329	Europe		2019	fimH24		human; Homo sapiens		55.378051	PRJNA315192		Human	ESC_LA1444AA	Escherichia Coli	111444		SRP071789				2019-01-31T23:00:00.000Z	United Kingdom	2019-01-31T23:00:00.000Z		-3.435973	SAMN10854077		Human	Public Health England	Escherichia coli	O38
ESC_WA2162AA_AS	SRS4341093		H4	10	679066	Europe		2019	fimH24		human; Homo sapiens		55.378051	PRJNA315192		Human	ESC_LA1939AA	Escherichia Coli	111939		SRP071789				2019-02-08T23:00:00.000Z	United Kingdom	2019-02-07T23:00:00.000Z		-3.435973	SAMN10886931		Human	Public Health England	Escherichia coli	O113
ESC_WA9181AA_AS	SRS3761677		H48	10	BW25113 _hisD & _gdhA_gltB co-culture	North America	San Diego	2016	fimH27	California	Glucose M9 minimal medium	San Diego County	32.7157305	PRJNA489545		Livestock	ESC_LA2162AA		112162		SRP161177			A	2019-02-10T23:00:00.000Z	United States	2018-09-27T23:00:00.000Z		-117.1610966	SAMN09982154		Plant	UC San Diego	Escherichia coli	O16
ESC_WA9180AA_AS	SRS3761676		H48	10	BW25113 _hisD & _gdhA_gltB co-culture	North America	San Diego	2017	fimH27	California	Glucose M9 minimal medium	San Diego County	32.7157305	PRJNA489545		Livestock	ESC_LA2163AA		112163		SRP161177			A	2019-02-10T23:00:00.000Z	United States	2018-09-27T23:00:00.000Z		-117.1610966	SAMN09982155		Plant	UC San Diego	Escherichia coli	O16
ESC_WA9179AA_AS	SRS3761672		H48	10	BW25113 _hisD & _pyrC co-culture	North America	San Diego	2017	fimH27	California	Glucose M9 minimal medium	San Diego County	32.7157305	PRJNA489545		Livestock	ESC_LA2164AA		112164		SRP161177				2019-02-10T23:00:00.000Z	United States	2018-09-27T23:00:00.000Z		-117.1610966	SAMN09982196		Plant	UC San Diego	Escherichia coli	O16
ESC_YA6983AA_AS	SRS4392827		H30	361	157 HS-B	Africa		2018	fimH54		Homo sapiens		-6.369028	PRJNA523709		Human	ESC_MA0120AA		120120		SRP186616			A	2019-03-02T23:00:00.000Z	Tanzania	2019-02-28T23:00:00.000Z		34.888822	SAMN10986383		Human	University of Bern	Escherichia coli	O9
ESC_XA8046AA_AS	SRS4543342		H12	10	MEZEC9	Africa		2018	fimH24		sheep		-30.559482	PRJNA293225		Livestock	ESC_MA1938AA		121938		SRP103093				2019-03-26T23:00:00.000Z	South Africa	2019-03-26T23:00:00.000Z		22.937506	SAMN11265783		Ovine/Goat (Caprinae)	FDA Center for Food Safety and Applied Nutrition	Escherichia coli	-
ESC_XA8045AA_AS	SRS4543341		H25	58	MEZEC8	Africa		2018	fimH32		sheep		-30.559482	PRJNA293225		Livestock	ESC_MA1939AA		121939		SRP103093			B1	2019-03-26T23:00:00.000Z	South Africa	2019-03-26T23:00:00.000Z		22.937506	SAMN11265791		Ovine/Goat (Caprinae)	FDA Center for Food Safety and Applied Nutrition	Escherichia coli	O9
ESC_ZA6157AA_AS	ERS3416230		H4	226	TWAG00202	Africa		2016	fimH41		ND		-0.023559	PRJEB32607		Human	ESC_MA7367AA		127367		ERP115308			A	2019-05-29T23:00:00.000Z	Kenya	2019-05-19T23:00:00.000Z		37.906193	SAMEA5612042		Human	University of Edinburgh	Escherichia coli	D6 or O130
ESC_ZA6153AA_AS	ERS3416226		H18	746	TWAG00177	Africa		2016	fimH23		ND		-0.023559	PRJEB32607		Human	ESC_MA7371AA		127371		ERP115308			A	2019-05-29T23:00:00.000Z	Kenya	2019-05-19T23:00:00.000Z		37.906193	SAMEA5612038		Human	University of Edinburgh	Escherichia coli	-
ESC_ZA6152AA_AS	ERS3416225		H4	226	TWAG00173	Africa		2016	fimH41		ND		-0.023559	PRJEB32607		Human	ESC_MA7372AA		127372		ERP115308				2019-05-29T23:00:00.000Z	Kenya	2019-05-19T23:00:00.000Z		37.906193	SAMEA5612037		Human	University of Edinburgh	Escherichia coli	O40
ESC_ZA6062AA_AS	ERS3416135		H11	2461	TMP023454	Africa		2016	fimH41		ND		-0.023559	PRJEB32607		Human	ESC_MA7462AA		127462		ERP115308				2019-05-29T23:00:00.000Z	Kenya	2019-05-19T23:00:00.000Z		37.906193	SAMEA5611947		Human	University of Edinburgh	Escherichia coli	O125
ESC_ZA6021AA_AS	ERS3416094		H37	746	TMP021717	Africa		2016	fimH31		ND		-0.023559	PRJEB32607		Human	ESC_MA7503AA		127503		ERP115308			A	2019-05-29T23:00:00.000Z	Kenya	2019-05-19T23:00:00.000Z		37.906193	SAMEA5611905		Human	University of Edinburgh	Escherichia coli	-
ESC_ZA5914AA_AS	ERS3415987		H2	2328	TMP020733	Africa		2016	fimH31		sheep		-0.023559	PRJEB32607		Livestock	ESC_MA7610AA		127610		ERP115308				2019-05-29T23:00:00.000Z	Kenya	2019-05-19T23:00:00.000Z		37.906193	SAMEA5611798		Ovine/Goat (Caprinae)	University of Edinburgh	Escherichia coli	O54
ESC_ZA5473AA_AS	ERS3415621		H19	517	PLQ2432	Africa		2016	fimH32		ND		-0.023559	PRJEB32607		Human	ESC_MA7968AA		127968		ERP115308			B1	2019-05-29T23:00:00.000Z	Kenya	2019-05-19T23:00:00.000Z		37.906193	SAMEA5611432		Human	University of Edinburgh	Escherichia coli	O160
ESC_ZA5445AA_AS	ERS3415593		H4	538	PLQ2189	Africa		2016	*		ND		-0.023559	PRJEB32607		Human	ESC_MA7996AA		127996		ERP115308			B2	2019-05-29T23:00:00.000Z	Kenya	2019-05-19T23:00:00.000Z		37.906193	SAMEA5611404		Human	University of Edinburgh	Escherichia coli	O13
ESC_ZA5268AA_AS	ERS3415420		H8	2522	INT007962	Africa		2016	fimH38		ND		-0.023559	PRJEB32607		Human	ESC_MA8169AA		128169		ERP115308			B1	2019-05-29T23:00:00.000Z	Kenya	2019-05-19T23:00:00.000Z		37.906193	SAMEA5611231		Human	University of Edinburgh	Escherichia coli	O185
ESC_ZA5247AA_AS	ERS3415400		H10	2325	INT007815	Africa		2016	Unknown		ND		-0.023559	PRJEB32607		Human	ESC_MA8190AA		128190		ERP115308			A	2019-05-29T23:00:00.000Z	Kenya	2019-05-19T23:00:00.000Z		37.906193	SAMEA5611211		Human	University of Edinburgh	Escherichia coli	O51
ESC_ZA5237AA_AS	ERS3415390		H12	10	INT007744	Africa		2016	fimH24		pig		-0.023559	PRJEB32607		Livestock	ESC_MA8200AA		128200		ERP115308			A	2019-05-29T23:00:00.000Z	Kenya	2019-05-19T23:00:00.000Z		37.906193	SAMEA5611201		Swine	University of Edinburgh	Escherichia coli	O71
ESC_ZA5135AA_AS	ERS3415288		H27	6852	INT005886	Africa		2016	fimH24		ND		-0.023559	PRJEB32607		Human	ESC_MA8302AA		128302		ERP115308			A	2019-05-29T23:00:00.000Z	Kenya	2019-05-19T23:00:00.000Z		37.906193	SAMEA5611098		Human	University of Edinburgh	Escherichia coli	O117
ESC_ZA5133AA_AS	ERS3415286		H6	10	INT005872	Africa		2016	fimH27		ND		-0.023559	PRJEB32607		Human	ESC_MA8304AA		128304		ERP115308			A	2019-05-29T23:00:00.000Z	Kenya	2019-05-19T23:00:00.000Z		37.906193	SAMEA5611096		Human	University of Edinburgh	Escherichia coli	O105
ESC_ZA5107AA_AS	ERS3415261		H40	10	INT005668	Africa		2016	fimH137		ND		-0.023559	PRJEB32607		Livestock	ESC_MA8329AA		128329		ERP115308			A	2019-05-29T23:00:00.000Z	Kenya	2019-05-19T23:00:00.000Z		37.906193	SAMEA5611071		Bovine	University of Edinburgh	Escherichia coli	-
ESC_ZA4938AA_AS	ERS3415092		H5	131	INT004422	Africa		2016	fimH41		ND		-0.023559	PRJEB32607		Human	ESC_MA8498AA		128498		ERP115308				2019-05-29T23:00:00.000Z	Kenya	2019-05-19T23:00:00.000Z		37.906193	SAMEA5610902		Human	University of Edinburgh	Escherichia coli	O16
ESC_ZA4927AA_AS	ERS3415081		H40	10	INT004352	Africa		2016	fimH137		ND		-0.023559	PRJEB32607		Livestock	ESC_MA8509AA		128509		ERP115308			A	2019-05-29T23:00:00.000Z	Kenya	2019-05-19T23:00:00.000Z		37.906193	SAMEA5610891		Bovine	University of Edinburgh	Escherichia coli	O45
ESC_ZA4913AA_AS	ERS3415067		H4	10	INT004250	Africa		2016	fimH24		ND		-0.023559	PRJEB32607		Human	ESC_MA8523AA		128523		ERP115308			A	2019-05-29T23:00:00.000Z	Kenya	2019-05-19T23:00:00.000Z		37.906193	SAMEA5610877		Human	University of Edinburgh	Escherichia coli	O168 or OX6
ESC_ZA4912AA_AS	ERS3415066		H4	10	INT004245	Africa		2016	fimH27		ND		-0.023559	PRJEB32607		Human	ESC_MA8524AA		128524		ERP115308				2019-05-29T23:00:00.000Z	Kenya	2019-05-19T23:00:00.000Z		37.906193	SAMEA5610876		Human	University of Edinburgh	Escherichia coli	O12
ESC_ZA4899AA_AS	ERS3415053		H10	744	INT004155	Africa		2016	fimH54		cow milk		-0.023559	PRJEB32607		Livestock	ESC_MA8537AA		128537		ERP115308				2019-05-29T23:00:00.000Z	Kenya	2019-05-19T23:00:00.000Z		37.906193	SAMEA5610863		Bovine	University of Edinburgh	Escherichia coli	O89
ESC_ZA4801AA_AS	ERS3414955		H4	10	ALQ034735	Africa		2016	fimH24		ND		-0.023559	PRJEB32607		Human	ESC_MA8635AA		128635		ERP115308				2019-05-29T23:00:00.000Z	Kenya	2019-05-19T23:00:00.000Z		37.906193	SAMEA5610765		Human	University of Edinburgh	Escherichia coli	O168 or OX6
ESC_ZA4796AA_AS	ERS3414950		H19	517	ALQ034694	Africa		2016	fimH32		ND		-0.023559	PRJEB32607		Human	ESC_MA8640AA		128640		ERP115308			B1	2019-05-29T23:00:00.000Z	Kenya	2019-05-19T23:00:00.000Z		37.906193	SAMEA5610760		Human	University of Edinburgh	Escherichia coli	O98
ESC_ZA4774AA_AS	ERS3414928		H4	131	ALQ032758	Africa		2016	fimH30		ND		-0.023559	PRJEB32607		Human	ESC_MA8662AA		128662		ERP115308				2019-05-29T23:00:00.000Z	Kenya	2019-05-19T23:00:00.000Z		37.906193	SAMEA5610738		Human	University of Edinburgh	Escherichia coli	O25
ESC_ZA4771AA_AS	ERS3414925		H33	694	ALQ032689	Africa		2016	Unknown		ND		-0.023559	PRJEB32607		Human	ESC_MA8665AA		128665		ERP115308			A	2019-05-29T23:00:00.000Z	Kenya	2019-05-19T23:00:00.000Z		37.906193	SAMEA5610735		Human	University of Edinburgh	Escherichia coli	O89
ESC_ZA9209AA_AS	SRS4870986		H45	398	CFSAN083633	Africa		2016	fimH54		cow milk		9.081999	PRJNA230969		Livestock	ESC_MA9757AA		129757		SRP058582			A	2019-06-03T23:00:00.000Z	Nigeria	2019-06-02T23:00:00.000Z		8.675277	SAMN11898377		Bovine	FDA Center for Food Safety and Applied Nutrition	Escherichia coli	O21
ESC_ZA9208AA_AS	SRS4870985		H30	540	CFSAN083635	Africa		2016	fimH54		cow milk		9.081999	PRJNA230969		Livestock	ESC_MA9758AA		129758		SRP058582				2019-06-03T23:00:00.000Z	Nigeria	2019-06-02T23:00:00.000Z		8.675277	SAMN11898370		Bovine	FDA Center for Food Safety and Applied Nutrition	Escherichia coli	O176
ESC_ZA9205AA_AS	SRS4870983		H30	540	CFSAN083624	Africa		2017	fimH54		cow milk		9.081999	PRJNA230969		Livestock	ESC_MA9761AA		129761		SRP058582			A	2019-06-03T23:00:00.000Z	Nigeria	2019-06-02T23:00:00.000Z		8.675277	SAMN11898185		Bovine	FDA Center for Food Safety and Applied Nutrition	Escherichia coli	O176
ESC_ZA9202AA_AS	SRS4870979		H30	540	CFSAN083628	Africa		2016	fimH54		cow milk		9.081999	PRJNA230969		Livestock	ESC_MA9764AA		129764		SRP058582			A	2019-06-03T23:00:00.000Z	Nigeria	2019-06-02T23:00:00.000Z		8.675277	SAMN11897636		Bovine	FDA Center for Food Safety and Applied Nutrition	Escherichia coli	O176
ESC_ZA9201AA_AS	SRS4870978		H30	540	CFSAN083648	Africa		2016	fimH54		cow milk		9.081999	PRJNA230969		Livestock	ESC_MA9765AA		129765		SRP058582				2019-06-03T23:00:00.000Z	Nigeria	2019-06-02T23:00:00.000Z		8.675277	SAMN11897634		Bovine	FDA Center for Food Safety and Applied Nutrition	Escherichia coli	O176
ESC_ZA9199AA_AS	SRS4870976		H20	398	CFSAN083650	Africa		2016	fimH25		cow milk		9.081999	PRJNA230969		Livestock	ESC_MA9767AA		129767		SRP058582			A	2019-06-03T23:00:00.000Z	Nigeria	2019-06-02T23:00:00.000Z		8.675277	SAMN11897631		Bovine	FDA Center for Food Safety and Applied Nutrition	Escherichia coli	O8
ESC_ZA9197AA_AS	SRS4870974		H30	540	CFSAN083649	Africa		2016	fimH54		cow milk		9.081999	PRJNA230969		Livestock	ESC_MA9769AA		129769		SRP058582				2019-06-03T23:00:00.000Z	Nigeria	2019-06-02T23:00:00.000Z		8.675277	SAMN11897593		Bovine	FDA Center for Food Safety and Applied Nutrition	Escherichia coli	O176
ESC_ZA9196AA_AS	SRS4871669		H20	398	CFSAN083642	Africa		2016	fimH25		cow milk		9.081999	PRJNA230969		Livestock	ESC_MA9770AA		129770		SRP058582			A	2019-06-03T23:00:00.000Z	Nigeria	2019-06-02T23:00:00.000Z		8.675277	SAMN11896375		Bovine	FDA Center for Food Safety and Applied Nutrition	Escherichia coli	O8
ESC_ZA9195AA_AS	SRS4871668		H30	540	CFSAN083643	Africa		2016	fimH54		cow milk		9.081999	PRJNA230969		Livestock	ESC_MA9771AA		129771		SRP058582				2019-06-03T23:00:00.000Z	Nigeria	2019-06-02T23:00:00.000Z		8.675277	SAMN11896367		Bovine	FDA Center for Food Safety and Applied Nutrition	Escherichia coli	O176
ESC_ZA9194AA_AS	SRS4871599		H30	540	CFSAN083654	Africa		2017	fimH54		cow milk		9.081999	PRJNA230969		Livestock	ESC_MA9772AA		129772		SRP058582			A	2019-06-03T23:00:00.000Z	Nigeria	2019-06-02T23:00:00.000Z		8.675277	SAMN11896219		Bovine	FDA Center for Food Safety and Applied Nutrition	Escherichia coli	O176
ESC_CB2467AA_AS	SRS5039809		H4	10	ecoli[ST-10]	Europe		2017	fimH28		Homo sapiens; urine		46.227638	PRJNA551371		Human	ESC_NA3612AA		133612		SRP212396				2019-06-30T23:00:00.000Z	France	2019-06-30T23:00:00.000Z		2.213749	SAMN12145127		Human	Universite de Paris- IAME- INSERM- F-75018 Paris- France	Escherichia coli	O19
ESC_CB2377AA_AS	SRS5039703		H9	10	ecoli[ST-10]	Europe		2016	fimH54		Homo sapiens; urine		46.227638	PRJNA551371		Human	ESC_NA3699AA		133699		SRP212396				2019-06-30T23:00:00.000Z	France	2019-06-30T23:00:00.000Z		2.213749	SAMN12145167		Human	Universite de Paris- IAME- INSERM- F-75018 Paris- France	Escherichia coli	O89
ESC_CB3200AA_AS		stx1c; stx2b	H2	9829	1906F10486	Europe		2019	fimH32				56.26392		O128:H2/-	Human	ESC_NA3987AA	O128	133987				Pathogen	B1	2019-07-07T23:00:00.000Z	Denmark	2019-07-07T23:00:00.000Z		9.501785		VTEC	Human	Statens Serum Institut	Escherichia coli	-
ESC_CB3358AA_AS			H49	2144	PR246B1C	Africa		2016	fimH87	KwaZulu-Natal			-28.5305539			Livestock	ESC_NA4043AA		134043				Non Pathogen		2019-07-09T23:00:00.000Z	South Africa	2019-07-09T23:00:00.000Z	None	30.8958242		ESBL	Swine	Antimicrobial Research Unit- University of KwaZulu-Natal	Escherichia coli	-
ESC_CB3774AA_AS			H18	4450	PR085E3	Africa	Yaounde	2016	fimH566	Centre			3.8480325			Livestock	ESC_NA4050AA		134050				Pathogen	A	2019-07-10T23:00:00.000Z	Cameroon	2020-07-10T23:00:00.000Z	None	11.5020752		ESBL	Swine	Antimicrobial Research Unit- University of KwaZulu-Natal	Escherichia coli	-
ESC_CB4801AA_AS	SRS5078045		H48	10	Evolved T56-3	Asia	Wuhan	2018	fimH27	Hubei	Diesel-exhaust atmosphere/ M9 medium		30.592849	PRJNA553531		Livestock	ESC_NA4096AA		134096		SRP213893			A	2019-07-10T23:00:00.000Z	China	2019-07-08T23:00:00.000Z		114.305539	SAMN12237109		Plant	Wuhan University of Technology	Escherichia coli	O16
ESC_CB4534AA_AS	SRS5078044		H48	10	Evolved T56-1	Asia	Wuhan	2018	fimH27	Hubei	Diesel-exhaust atmosphere/ M9 medium		30.592849	PRJNA553531		Livestock	ESC_NA4097AA		134097		SRP213893			A	2019-07-10T23:00:00.000Z	China	2019-07-08T23:00:00.000Z		114.305539	SAMN12237108		Plant	Wuhan University of Technology	Escherichia coli	O16
ESC_CB4596AA_AS			H49	2144	PR209E1	Africa	Durban	2016	fimH87	KwaZulu-Natal		eThekwini Metropolitan Municipality	-29.85868039999999			Livestock	ESC_NA4854AA		134854				Non Pathogen	B1	2019-07-11T23:00:00.000Z	South Africa	2020-07-11T23:00:00.000Z	None	31.0218404		ESBL	Swine	Antimicrobial Research Unit- University of KwaZulu-Natal	Escherichia coli	-
ESC_CB5104AA_AS			H33	940	PN091E1II	Africa	Yaounde	2016	Unknown	Centre			3.8480325			Livestock	ESC_NA4999AA		134999				Non Pathogen	B1	2019-07-15T23:00:00.000Z	Cameroon	2020-07-15T23:00:00.000Z	None	11.5020752		ESBL	Swine	Antimicrobial Research Unit- University of KwaZulu-Natal	Escherichia coli	-
ESC_DB0443AA_AS	SRS5264918		H4	131	NUBRI-E	Africa	Khartoum	2019	fimH30	Khartoum	Homo sapiens; urine	Khartoum	15.16	PRJNA526349		Human	ESC_NA7458AA		137458		SRP218296			B2	2019-08-13T23:00:00.000Z	Sudan	2019-08-13T23:00:00.000Z		31.5	SAMN11096255		Human	National University Biomedical Research Institute	Escherichia coli	O25
ESC_DB2477AA_AS	ERS3396192		H7	11	17-01045	Africa		2017	fimH82		Homo sapiens; stool		31.791702	PRJEB32361		Human	ESC_NA8248AA		138248		ERP115038			E	2019-08-20T23:00:00.000Z	Morocco	2019-08-19T23:00:00.000Z		-7.092619999999999	SAMEA5591977		Human	ROBERT KOCH INSTITUT	Escherichia coli	O157
ESC_EB4692AA_AS			H18	69	PN027E6IIB	Africa	Yaounde	2016	fimH27	Centre			3.8480325			Livestock	ESC_NA9012AA		139012				Non Pathogen	D	2019-08-27T23:00:00.000Z	Cameroon	2019-08-27T23:00:00.000Z	None	11.5020752		ESBL	Swine	Antimicrobial Research Unit- UKZN	Escherichia coli	-
ESC_EB4693AA_AS			H9	10	PN017E2II	Africa	Yaounde	2016	fimH215	Centre			3.8480325			Livestock	ESC_NA9013AA		139013				Non Pathogen	A	2019-08-27T23:00:00.000Z	Cameroon	2019-08-27T23:00:00.000Z	None	11.5020752		ESBL	Swine	Antimicrobial Research Unit- UKZN	Escherichia coli	O9
ESC_FB0938AA_AS	SRS5352853		H6	10	798663	Europe		2019	fimH27		Homo sapiens; human		55.378051	PRJNA315192		Human	ESC_NA9833AA	Escherichia Coli	139833		SRP071789			A	2019-09-05T23:00:00.000Z	United Kingdom	2019-09-05T23:00:00.000Z		-3.435973	SAMN12702549		Human	Public Health England	Escherichia coli	O105
ESC_FB2209AA_AS	ERS1834486		H4	10	SSI-AC312	Europe		2016	fimH24		Homo sapiens		99999	PRJEB21880		Human	ESC_NA9894AA	O113:H4/H17	139894		ERP024183				2019-09-07T23:00:00.000Z	Denmark	2019-09-06T23:00:00.000Z		99999	SAMEA104175468		Human	STATENS SERUM INSTITUT	Escherichia coli	-
ESC_FB1718AA_AS	SRS5370405		H19	10	800665	Europe		2019	fimH54		Homo sapiens; human		55.378051	PRJNA315192		Human	ESC_OA0277AA	Escherichia Coli	140277		SRP071789				2019-09-10T23:00:00.000Z	United Kingdom	2019-09-10T23:00:00.000Z		-3.435973	SAMN12724302		Human	Public Health England	Escherichia coli	O43
ESC_FB1742AA_AS	SRS5372915		H31	127	MA_045	Africa		2018	*		stool; Homo sapiens		9.081999	PRJNA293225		Human	ESC_OA0289AA		140289		SRP103093			B2	2019-09-10T23:00:00.000Z	Nigeria	2019-09-10T23:00:00.000Z		8.675277	SAMN12727836		Human	FDA Center for Food Safety and Applied Nutrition	Escherichia coli	O6
ESC_FB2018AA_AS	SRS5380231		H21	58	ARS-CC10124	Africa		2017	fimH32		Bos taurus; feces		-18.665695	PRJNA563910		Livestock	ESC_OA0365AA		140365		SRP221503				2019-09-12T23:00:00.000Z	Mozambique	2019-09-11T23:00:00.000Z		35.529562	SAMN12738483		Bovine	USDA	Escherichia coli	-
ESC_FB2017AA_AS	SRS5380230		H21	58	ARS-CC10123	Africa		2017	fimH32		Bos taurus; feces		-18.665695	PRJNA563910		Livestock	ESC_OA0366AA		140366		SRP221503			B1	2019-09-12T23:00:00.000Z	Mozambique	2019-09-11T23:00:00.000Z		35.529562	SAMN12738482		Bovine	USDA	Escherichia coli	-
ESC_FB2014AA_AS	SRS5380227		H21	58	ARS-CC10155	Africa		2017	fimH32		Bos taurus; feces		-18.665695	PRJNA563910		Livestock	ESC_OA0369AA		140369		SRP221503			B1	2019-09-12T23:00:00.000Z	Mozambique	2019-09-11T23:00:00.000Z		35.529562	SAMN12738510		Bovine	USDA	Escherichia coli	-
ESC_FB2012AA_AS	SRS5380225		H4	10	ARS-CC10153	Africa		2017	fimH54		Bos taurus; feces		-18.665695	PRJNA563910		Livestock	ESC_OA0371AA		140371		SRP221503			A	2019-09-12T23:00:00.000Z	Mozambique	2019-09-11T23:00:00.000Z		35.529562	SAMN12738508		Bovine	USDA	Escherichia coli	O89
ESC_FB2011AA_AS	SRS5380224		H4	10	ARS-CC10152	Africa		2017	fimH54		Bos taurus; feces		-18.665695	PRJNA563910		Livestock	ESC_OA0372AA		140372		SRP221503				2019-09-12T23:00:00.000Z	Mozambique	2019-09-11T23:00:00.000Z		35.529562	SAMN12738507		Bovine	USDA	Escherichia coli	O89
ESC_FB2001AA_AS	SRS5380214		H7	7	ARS-CC10141	Africa		2017	*		Bos taurus; feces		-18.665695	PRJNA563910		Livestock	ESC_OA0382AA		140382		SRP221503				2019-09-12T23:00:00.000Z	Mozambique	2019-09-11T23:00:00.000Z		35.529562	SAMN12738498		Bovine	USDA	Escherichia coli	-
ESC_FB1998AA_AS	SRS5380211		H21	58	ARS-CC10119	Africa		2017	fimH32		Bos taurus; feces		-18.665695	PRJNA563910		Livestock	ESC_OA0385AA		140385		SRP221503			B1	2019-09-12T23:00:00.000Z	Mozambique	2019-09-11T23:00:00.000Z		35.529562	SAMN12738478		Bovine	USDA	Escherichia coli	-
ESC_FB1996AA_AS	SRS5380209		H25	58	ARS-CC10137	Africa		2017	*		Bos taurus; feces		-18.665695	PRJNA563910		Livestock	ESC_OA0387AA		140387		SRP221503			B1	2019-09-12T23:00:00.000Z	Mozambique	2019-09-11T23:00:00.000Z		35.529562	SAMN12738494		Bovine	USDA	Escherichia coli	-
ESC_FB1995AA_AS	SRS5380208		H25	58	ARS-CC10136	Africa		2017	*		Bos taurus; feces		-18.665695	PRJNA563910		Livestock	ESC_OA0388AA		140388		SRP221503				2019-09-12T23:00:00.000Z	Mozambique	2019-09-11T23:00:00.000Z		35.529562	SAMN12738493		Bovine	USDA	Escherichia coli	-
ESC_FB1987AA_AS	SRS5380200		H4	10	ARS-CC10118	Africa		2017	fimH54		Bos taurus; feces		-18.665695	PRJNA563910		Livestock	ESC_OA0396AA		140396		SRP221503				2019-09-12T23:00:00.000Z	Mozambique	2019-09-11T23:00:00.000Z		35.529562	SAMN12738477		Bovine	USDA	Escherichia coli	O89
ESC_FB3660AA_AS	SRS5393581		H9	10	AUSMDU00008500	Oceania		2017	fimH54		Homo sapiens		-25.274398	PRJNA565795		Human	ESC_OA1777AA		141777		SRP221809				2019-09-16T23:00:00.000Z	Australia	2019-09-15T23:00:00.000Z		133.775136	SAMN12768797		Human	Microbiological Diagnostic Unit	Escherichia coli	O89
ESC_FB3649AA_AS	SRS5393569		H4	10	AUSMDU00008373	Oceania		2017	fimH34		Homo sapiens		-25.274398	PRJNA565795		Human	ESC_OA1788AA		141788		SRP221809			A	2019-09-16T23:00:00.000Z	Australia	2019-09-15T23:00:00.000Z		133.775136	SAMN12768786		Human	Microbiological Diagnostic Unit	Escherichia coli	O19
ESC_FB3642AA_AS	SRS5393532		H4	10	AUSMDU00034346	Oceania		2017	fimH27		Homo sapiens		-25.274398	PRJNA565795		Human	ESC_OA1795AA		141795		SRP221809				2019-09-16T23:00:00.000Z	Australia	2019-09-15T23:00:00.000Z		133.775136	SAMN12768779		Human	Microbiological Diagnostic Unit	Escherichia coli	-
ESC_FB3615AA_AS	SRS5393475		H4	10	AUSMDU00034345	Oceania		2017	fimH24		Homo sapiens		-25.274398	PRJNA565795		Human	ESC_OA1822AA		141822		SRP221809				2019-09-16T23:00:00.000Z	Australia	2019-09-15T23:00:00.000Z		133.775136	SAMN12768752		Human	Microbiological Diagnostic Unit	Escherichia coli	O168 or OX6
ESC_FB3613AA_AS	SRS5393473		H4	10	AUSMDU00034344	Oceania		2017	fimH27		Homo sapiens		-25.274398	PRJNA565795		Human	ESC_OA1824AA		141824		SRP221809			A	2019-09-16T23:00:00.000Z	Australia	2019-09-15T23:00:00.000Z		133.775136	SAMN12768750		Human	Microbiological Diagnostic Unit	Escherichia coli	O12
ESC_FB3601AA_AS	SRS5393459		H9	10	AUSMDU00008622	Oceania		2017	fimH24		Homo sapiens		-25.274398	PRJNA565795		Human	ESC_OA1836AA		141836		SRP221809				2019-09-16T23:00:00.000Z	Australia	2019-09-15T23:00:00.000Z		133.775136	SAMN12768738		Human	Microbiological Diagnostic Unit	Escherichia coli	O9
ESC_FB3798AA_AS			H52	9440	PN256E8	Africa		2016	fimH23	KwaZulu-Natal			-28.5305539			Livestock	ESC_OA1927AA		141927				Non Pathogen	A	2019-09-17T23:00:00.000Z	South Africa	2019-09-17T23:00:00.000Z	None	30.8958242		ESBL	Swine	Antimicrobial Research Unit- University of KwaZulu-Natal	Escherichia coli	-
ESC_FB3800AA_AS			H19	226	PN027E1II	Africa	Yaounde	2016	fimH43	Centre			3.8480325			Livestock	ESC_OA1929AA		141929				Non Pathogen	A	2019-09-17T23:00:00.000Z	Cameroon	2019-09-17T23:00:00.000Z	None	11.5020752		ESBL	Swine	Antimicrobial Research Unit- UKZN	Escherichia coli	-
ESC_FB3801AA_AS			H9	88	PR256E1	Africa		2016	fimH1250	KwaZulu-Natal		eThekwini Metropolitan Municipality	-29.81203919999999			Livestock	ESC_OA1930AA		141930				Non Pathogen	C	2019-09-17T23:00:00.000Z	South Africa	2019-09-17T23:00:00.000Z	None	30.8039474		ESBL	Swine	Antimicrobial Research Unit- UKZN	Escherichia coli	uncertain
ESC_FB3802AA_AS			H9	88	PN256E2	Africa		2016	fimH1250	KwaZulu-Natal		eThekwini Metropolitan Municipality	-29.81203919999999			Livestock	ESC_OA1931AA		141931				Non Pathogen	C	2019-09-17T23:00:00.000Z	South Africa	2019-09-17T23:00:00.000Z	None	30.8039474		ESBL	Swine	Antimicrobial Research Unit- UKZN	Escherichia coli	-
ESC_FB3803AA_AS			H4	44	PR010E3I	Africa	Yaounde	2016	fimH54	Centre			3.8480325			Livestock	ESC_OA1932AA		141932				Non Pathogen		2019-09-17T23:00:00.000Z	Cameroon	2019-09-17T23:00:00.000Z	None	11.5020752		ESBL	Swine	Antimicrobial Research Unit- UKZN	Escherichia coli	O89
ESC_FB5272AA_AS	SRS5423981		H27	6852	MA_129	Africa		2019	fimH24		stool; Homo sapiens		9.081999	PRJNA293225		Human	ESC_OA2915AA		142915		SRP103093				2019-09-23T23:00:00.000Z	Nigeria	2019-09-22T23:00:00.000Z		8.675277	SAMN12822787		Human	FDA Center for Food Safety and Applied Nutrition	Escherichia coli	O117
ESC_FB5270AA_AS	SRS5423960		H43	685	MA_124	Africa		2019	fimH25		stool; Homo sapiens		9.081999	PRJNA293225		Human	ESC_OA2917AA		142917		SRP103093				2019-09-23T23:00:00.000Z	Nigeria	2019-09-22T23:00:00.000Z		8.675277	SAMN12822715		Human	FDA Center for Food Safety and Applied Nutrition	Escherichia coli	O8
ESC_GB6988AA_AS	SRS4037282		H19	469	CC6	Africa	Tamale	2016	fimH68	Northern Region	goat		7.9465	PRJNA484345		Livestock	ESC_PA0936AA		150936		SRP168500				2019-11-17T23:00:00.000Z	Ghana	2019-03-06T23:00:00.000Z		-1.0232	SAMN09763744		Ovine/Goat (Caprinae)	Nanyang Technological University	Escherichia coli	O8
ESC_GB6982AA_AS	SRS4037276		H16	7483	NB12	Africa	Tamale	2016	fimH38	Northern Region	beef		7.9465	PRJNA484345		Livestock	ESC_PA0942AA		150942		SRP168500			B1	2019-11-17T23:00:00.000Z	Ghana	2019-03-06T23:00:00.000Z		-1.0232	SAMN09763746		Bovine	Nanyang Technological University	Escherichia coli	-
ESC_HB7348AA_AS			H32	10	Ec_9	Asia	Bac Ninh	2018	fimH23		Feces		21.1781766			Livestock	ESC_PA6108AA	ND:H32	156108					A	2019-12-24T23:00:00.000Z	Vietnam	2020-12-30T23:00:00.000Z		106.0710255			Swine	truongduong2603@gmail.com	Escherichia coli	-
ESC_HB9430AA_AS			H32	10	Ec_416	Asia	Bac Ninh	2018	*		Feces		21.1781766			Livestock	ESC_PA7380AA		157380					A	2020-01-07T23:00:00.000Z	Vietnam	2021-01-13T23:00:00.000Z		106.0710255			Swine	truongduong2603@gmail.com	Escherichia coli	-
ESC_HB9435AA_AS			H10	10	Ec_361	Asia	Bac Ninh	2018	Unknown		Feces		21.1781766			Livestock	ESC_PA7385AA		157385						2020-01-07T23:00:00.000Z	Vietnam	2021-01-13T23:00:00.000Z		106.0710255			Swine	truongduong2603@gmail.com	Escherichia coli	-
ESC_JB5273AA_AS	ERS4920643	Urine source - UPEC	H4	131	YA00194039	Africa		2020	Unknown	Gauteng	Stool		-26.2707593	PRJEB39739		Human	ESC_QA7377AA	O25H4	167377	UTI	ERP123295			B2	2020-03-08T23:00:00.000Z	South Africa	2020-03-08T23:00:00.000Z	UTI	28.1122679	SAMEA7160185	EAEC	Human	Anthony Smith- NICD	Escherichia coli	O25
ESC_JB5553AA_AS			H10	43	403-HR-3-ST_S9_L001	Africa		2017	Unknown				26.820553			Human	ESC_QA7442AA		167442					A	2020-03-09T23:00:00.000Z	Egypt	2020-03-09T23:00:00.000Z		30.802498			Human	Hazem Ramadan: Faculty of Veterinary Medicine- Mansoura University- Mansoura-Egypt & US National Poultry Research center- USDA-ARS- Athens- Georgia-USA	Escherichia coli	O6
ESC_JB5554AA_AS			H9	10	404-HR-20-ST_S10_L001	Africa		2017	fimH54				26.820553			Human	ESC_QA7443AA		167443					A	2020-03-09T23:00:00.000Z	Egypt	2020-03-09T23:00:00.000Z		30.802498			Human	Hazem Ramadan: Faculty of Veterinary Medicine- Mansoura University- Mansoura-Egypt & US National Poultry Research center- USDA-ARS- Athens- Georgia-USA	Escherichia coli	O89
ESC_JB5555AA_AS			H4	226	405-HR-23-ST_S11_L001	Africa		2017	fimH41				26.820553			Human	ESC_QA7444AA		167444						2020-03-09T23:00:00.000Z	Egypt	2020-03-09T23:00:00.000Z		30.802498			Human	Hazem Ramadan: Faculty of Veterinary Medicine- Mansoura University- Mansoura-Egypt & US National Poultry Research center- USDA-ARS- Athens- Georgia-USA	Escherichia coli	O40
ESC_JB7510AA_AS			H4	10	ECC76	Europe	Toulouse	2017	fimH24	Occitanie	urine	Upper Garonne	43.604652		On.t.	Human	ESC_QA7841AA	Ont:H4	167841			A	Pathogen		2020-03-17T23:00:00.000Z	France	2021-03-24T23:00:00.000Z	Cystitis	1.444209		UPEC	Human	Eric Oswald	Escherichia coli	-
ESC_JB7536AA_AS			H40	10	ECC84	Europe	Toulouse	2017	fimH137	Occitanie	urine	Upper Garonne	43.604652			Human	ESC_QA7852AA	O93:H40	167852			A	Pathogen	A	2020-03-17T23:00:00.000Z	France	2021-03-24T23:00:00.000Z	Cystitis	1.444209		UPEC	Human	Eric Oswald	Escherichia coli	O93
ESC_JB7554AA_AS		pks+	H5	12	ECC140	Europe	Toulouse	2017	fimH202	Occitanie	urine	Upper Garonne	43.604652		O4	Human	ESC_QA7866AA	O4:H5	167866			B2	Pathogen	B2	2020-03-17T23:00:00.000Z	France	2021-03-24T23:00:00.000Z	ABU	1.444209		UPEC	Human	Eric Oswald	Escherichia coli	O4
ESC_JB7614AA_AS		pks+	H5	12	ECC186	Europe	Toulouse	2017	fimH223	Occitanie	urine	Upper Garonne	43.604652		O4	Human	ESC_QA7892AA	O4:H5	167892			B2	Pathogen	B2	2020-03-17T23:00:00.000Z	France	2021-03-24T23:00:00.000Z	Cystitis	1.444209		UPEC	Human	Eric Oswald	Escherichia coli	O4
ESC_JB7627AA_AS		pks+	H5	12	ECC335	Europe	Toulouse	2017	fimH204	Occitanie	urine	Upper Garonne	43.604652		O4	Human	ESC_QA7896AA	O4:H5	167896			B2	Pathogen	B2	2020-03-17T23:00:00.000Z	France	2021-03-24T23:00:00.000Z	Cystitis	1.444209		UPEC	Human	Eric Oswald	Escherichia coli	O4
ESC_JB7738AA_AS		pks+	H1	12	ECC318	Europe	Toulouse	2017	fimH106	Occitanie	urine	Upper Garonne	43.604652		O4	Human	ESC_QA7912AA	O4:H1	167912			B2	Pathogen	B2	2020-03-18T23:00:00.000Z	France	2021-03-25T23:00:00.000Z	ABU	1.444209		UPEC	Human	Eric Oswald	Escherichia coli	O4
ESC_JB7765AA_AS			H18	69	ECC9	Europe	Toulouse	2017	fimH27	Occitanie	urine	Upper Garonne	43.604652		O153	Human	ESC_QA7930AA	O153:H18	167930			D	Pathogen	D	2020-03-18T23:00:00.000Z	France	2021-03-25T23:00:00.000Z	Pyelonephritis	1.444209		UPEC	Human	Eric Oswald	Escherichia coli	O153
ESC_JB7807AA_AS			H31	569	ECC275	Europe	Toulouse	2017	fimH5	Occitanie	urine	Upper Garonne	43.604652		O134	Human	ESC_QA7955AA	O134:H31	167955			B2	Pathogen	B2	2020-03-18T23:00:00.000Z	France	2021-03-25T23:00:00.000Z	Cystitis	1.444209		UPEC	Human	Eric Oswald	Escherichia coli	O134
ESC_JB7855AA_AS		pks+	H5	12	ECC264	Europe	Toulouse	2017	fimH223	Occitanie	urine	Upper Garonne	43.604652		O4	Human	ESC_QA7976AA	O4:H5	167976			B2	Pathogen	B2	2020-03-18T23:00:00.000Z	France	2021-03-25T23:00:00.000Z	Pyelonephritis	1.444209		UPEC	Human	Eric Oswald	Escherichia coli	O4
ESC_JB7871AA_AS		pks+	H1	12	ECC250	Europe	Toulouse	2017	fimH106	Occitanie	urine	Upper Garonne	43.604652		O4	Human	ESC_QA7983AA	O4:H1	167983			B2	Pathogen	B2	2020-03-18T23:00:00.000Z	France	2021-03-25T23:00:00.000Z	Pyelonephritis	1.444209		UPEC	Human	Eric Oswald	Escherichia coli	O4
ESC_JB7928AA_AS			H31	569	ECC217	Europe	Toulouse	2017	fimH5	Occitanie	urine	Upper Garonne	43.604652		O134	Human	ESC_QA8013AA	O134:H31	168013			B2	Pathogen		2020-03-18T23:00:00.000Z	France	2021-03-25T23:00:00.000Z	ABU	1.444209		UPEC	Human	Eric Oswald	Escherichia coli	O134
ESC_MB9550AA_AS		stx2a	H19	655	2007H206	Europe		2020	fimH25				56.26392			Human	ESC_SA2188AA		182188				Pathogen	B1	2020-08-31T23:00:00.000Z	Denmark	2020-08-31T23:00:00.000Z		9.501785		VTEC	Human	Statens Serum Institut	Escherichia coli	uncertain
